# Supplementary material for: Fe/S Redox-Coupled Mercury Transformation Mediated by Acidithiobacillus ferrooxidans ATCC 23270 under Aerobic and/or Anaerobic Conditions
Source: Microorganisms. 2023 Apr 14;11(4):1028. doi: 10.3390/microorganisms11041028 (PMC10141921; doi:10.3390/microorganisms11041028)
Supplement: Supplementary file 1 [file microorganisms-11-01028-s001.zip]

Archive with 1 entries (1 files):
- microorganisms-2292908-supplementary.pdf
